# Supplementary material for: ideal: an R/Bioconductor package for interactive differential expression analysis
Source: BMC Bioinformatics. 2020 Dec 9;21:565. doi: 10.1186/s12859-020-03819-5 (PMC7724894; doi:10.1186/s12859-020-03819-5)
Supplement: Supplementary file 1 — Additional file 1: Comparison of software for analyzing interactively RNA-Seq data, including link to the related publications (if available) and to the source code repositories. Evaluation criteria are included in the dedicated sheet. The information contained in this table are also available online at https://federicomarini.github.io/ideal_supplement, displaying the content of the ideal supplement Google Sheet, accessible at https://docs.google.com/spreadsheets/d/167XV0w18P0FSld1dt6owN4C2Esxl5FU2QTo4D-wclz0/edit?usp=sharing. [file 12859_2020_3819_MOESM1_ESM.xlsx]

## Sheet: Software
tool_name	link_source	doi_manuscript	heatmaps_clustering_genes	pca_mds	volcano_maplot	singlegene_plot	differential_expression	pathway_analysis	id_conversion	complex_models	external_apis	input_formats	feat_sample_filtering	tx_level_analysis	report_generation	state_saving	support_bioc_formats	software_packaged	bioconductor_pkg	deploy_info	demo_available	batch_effect_correction	software_license	software_language	misc_info
3D RNA-seq	https://github.com/wyguo/ThreeDRNAseq	https://doi.org/10.1101/656686	yes	yes	yes	yes	yes	yes (plots only)		yes		matrices/tables	low expressed genes	yes	yes (Rmd)			yes (package, docker)		yes	https://ics.hutton.ac.uk/3drnaseq	yes	GPL-3.0	R	alternative splicing and isoform switch; video tutorial available
ABioTrans	https://github.com/buithuytien/ABioTrans	https://doi.org/10.1101/616300	yes	yes	yes		yes	yes				matrices/tables	low expressed genes					app		yes		no	not specified	R
ASAP	https://github.com/DeplanckeLab/ASAP	https://doi.org/10.1093/bioinformatics/btx337	yes	yes			yes	yes	yes	yes	links to ENSEMBL, amiGO	matrices/tables	low expressed genes, variable genes			yes (login required)		app			https://asap.epfl.ch	yes	GPL-3.0	R, python, Java	focus on single cell data as well; video tutorial available
DEApp	https://github.com/yan-cri/DEApp	https://doi.org/10.1186/s13029-017-0063-4		yes	yes		yes			yes		matrices/tables	low expressed genes					app			https://yanli.shinyapps.io/DEApp/	no	GPL-2.0	R
DEBrowser	https://github.com/UMMS-Biocore/debrowser	https://doi.org/10.1186/s12864-018-5362-x	yes	yes	yes	yes	yes	yes		yes		matrices/tables	low expressed genes, sample filtering		no (output from modules provided)			yes (package)	yes			yes	GPL-3.0	R	modular design
Degust	https://github.com/drpowell/degust		yes	yes	yes	yes	yes	yes (display only)		yes		matrices/tables	low expressed genes		R code			app		yes	http://degust.erc.monash.edu/degust/compare.html?code=example		GPL-3.0	JavaScript, python	video tutorial available
DEIVA	https://github.com/Hypercubed/DEIVA	https://doi.org/10.1186/s12864-016-3396-5			yes							matrices/tables						app		yes			MIT	JavaScript
DEvis	https://github.com/price0416/Devis	https://doi.org/10.1186/s12859-019-2702-z	yes	yes	yes	yes	yes		yes	yes		matrices/tables	low expressed genes					yes					LGPL-3.0	R	available on CRAN
DrEdGE	https://github.com/ptgolden/dredge	https://doi.org/10.1093/bioinformatics/btz972	yes		yes	yes	yes				HGNC, MGI, Wormmine	matrices/tables						app		yes	http://dredge.bio.unc.edu/human-neuronal-tissue, http://dredge.bio.unc.edu/mouse-embryonic-tissue/, http://dredge.bio.unc.edu/c-elegans-timecourse/		AGPL-3.0	JavaScript, R	deployment-oriented, video tutorial available, svg diagrams for expoloration
Glimma	https://github.com/Shians/Glimma	https://doi.org/10.1093/bioinformatics/btx094		yes	yes	yes						r objects			standalone html page		yes	yes (package)	yes				LGPL-3.0	R, JavaScript	easy to insert output in report-like HTML documents
IDEA	https://github.com/likelet/IDEA	https://doi.org/10.1101/360461	yes		yes	yes	yes			yes		matrices/tables			yes (Rmd)			app		yes	http://renlab.org:3838/IDEA/		MIT	R	inclusion of different DE methods
ideal	https://github.com/federicomarini/ideal		yes		yes	yes	yes	yes	yes	yes	links to NCBI, ENSEMBL, amiGO	matrices/tables, r objects	low expressed genes, sample filtering		yes(Rmd), with preview	yes	DESeqDataSet, DESeqResults, SummarizedExperiment	yes (package, conda)	yes	yes	http://shiny.imbei.uni-mainz.de:3838/ideal		MIT	R	rintrojs-based interactive tours (for learning-by-doing), extensive use case documentation
IDEAMEX	https://github.com/leticiaVega/IDEAMEX	https://doi.org/10.3389/fgene.2019.00279	yes	yes	yes	yes	yes			yes		matrices/tables	low expressed genes					server			http://www.uusmb.unam.mx/ideamex/		not specified	apache, php, R
iDEP	https://github.com/iDEP-SDSU/idep/	https://doi.org/10.1186/s12859-018-2486-6	yes	yes	yes	yes	yes	yes	yes	yes	KEGG, StringDB	matrices/tables	low expressed genes					app		yes	http://ge-lab.org/idep/		not specified	R	deployment requires large databases to be downloaded
iGeak	https://sites.google.com/view/iGEAK	https://doi.org/10.1186/s12864-019-5548-x	yes	yes	yes	yes	yes	yes		yes		matrices/tables	low expressed genes					app, standalone		yes			GPL-3.0	R, JavaScript	standalone version also includes browser
IRIS-EDA	https://github.com/btmonier/iris	https://doi.org/10.1371/journal.pcbi.1006792	yes	yes	yes		yes			yes		matrices/tables	low expressed genes					app			http://bmbl.sdstate.edu/IRIS/		GPL-3.0	R	support for preparing GEO metadata
MicroScope	https://github.com/Bohdan-Khomtchouk/Microscope	https://doi.org/10.1186/s12859-016-1260-x	yes	yes			yes	yes				matrices/tables						app			http://microscopebioinformatics.org/		GPL-3.0	R	could be used for different tabular data
pcaExplorer	https://github.com/federicomarini/pcaExplorer	https://doi.org/10.1186/s12859-019-2879-1	yes	yes		yes		yes	yes			matrices/tables, r objects	sample filtering		yes(Rmd), with preview	yes	DESeqDataSet, DESeqTransform	yes (package, conda)	yes	yes	http://shiny.imbei.uni-mainz.de:3838/pcaExplorer		MIT	R	focused on the exploratory data analysis step
PIVOT	https://github.com/qinzhu/PIVOT	https://doi.org/10.1186/s12859-017-1994-0	yes	yes	yes	yes	yes	yes	yes	yes		matrices/tables, app state	low expressed genes, sample filtering		yes(Rmd), with preview	yes		yes (package, docker)		yes			GPL-2.0	R	support for project management and single cell data
shinyNGS	https://github.com/pinin4fjords/shinyngs		yes	yes	yes	yes		yes	yes		links to ENSEMBL	serialized r object	low expressed genes, sample filtering				SummarizedExperiment	yes (package)		yes	https://pinin4fjords.shinyapps.io/shinyngs_example/		AGPL-3.0	R	focused on the post-analysis exploration
START App	https://github.com/jminnier/STARTapp	https://doi.org/10.1093/bioinformatics/btw624	yes	yes	yes	yes	yes					matrices/tables, app state	low expressed genes			yes		app		yes	https://kcvi.shinyapps.io/START/		GPL-3.0	R	custom objects used for state saving and loading
systemPipeR	https://github.com/tgirke/systemPipeR	https://doi.org/10.1186/s12859-016-1241-0					yes			yes		raw fastq data			yes (Rmd)			yes (package)	yes				Artistic-2.0	R	not directly comparable as it focuses more on the processing pipeline
TCC-GUI	https://github.com/swsoyee/TCC-GUI	https://doi.org/10.1186/s13104-019-4179-2	yes	yes	yes	yes	yes					matrices/tables	low expressed genes		yes (Rmd)			app			https://infinityloop.shinyapps.io/TCC-GUI/		MIT	R	revolving around TCC as alternative method for normalization
TRAPR	http://www.snubi.org/software/trapr	https://doi.org/10.5808/GI.2017.15.1.51	yes		yes	yes	yes					matrices/tables	low expressed genes, variable genes					yes (package)					not specified	R
ViDGER	https://github.com/btmonier/vidger	https://doi.org/10.1093/bib/bby067	yes	yes	yes	yes						r objects					yes	yes	yes				GPL-2.0	R	does not generate plots interactively
VIPER	https://bitbucket.org/cfce/viper/	https://doi.org/10.1186/s12859-018-2139-9	yes	yes	yes	yes	yes	yes		yes		raw fastq data	low expressed genes		yes			snakemake pipeline		yes		yes	GPL	python	full pipeline, based on snakemake
VisRseq	https://visrsoftware.github.io	https://doi.org/10.1186/1471-2105-16-S11-S2	yes	yes	yes	yes	yes			yes		matrices/tables	low expressed genes, sample filtering					app					not specified	R, Java	focused on the creation of apps based on the provided components; video tutorials available
WIlsON	https://github.molgen.mpg.de/loosolab/wilson-apps	https://doi.org/10.1093/bioinformatics/bty711	yes	yes	yes	yes						CLARION file	low expressed genes, sample filtering				CLARION	app, docker		yes	http://loosolab.mpi-bn.mpg.de/apps/wilson/		MIT	R	requires explicitly the CLARION format

## Sheet: Criteria
Criterium	Description
tool_name	Name of the tool/software
citation_key	Citation key from .bib related to the main manuscript
link_source	Link to the source code of the software
doi_manuscript	Link to the manuscript via doi
heatmaps_clustering_genes	Can the software generate heatmaps or clustering of genes?
pca_mds	Can the software perform PCA or MDS?
volcano_maplot	Can the software generate summary plots like MA plots or volcano plots?
singlegene_plot	Can the software create single gene plots?
differential_expression	Can the software perform Differential Expression analysis?
pathway_analysis	Can the software perform some functional enrichment analysis?
id_conversion	Can the software handle the conversion of different identifiers?
complex_models	Can the software handle complex models in Differential Expression analysis?
external_apis	Does the software link/refer/integrate automatically some external sources of information (e.g. for cross-referencing)
input_formats	Can the software handle different types of input?
feat_sample_filtering	Can the software perform filtering at the feature and sample level?
tx_level_analysis	Can the software perform transcript level analysis?
report_generation	Does the software generate some report as product of the analysis?
state_saving	Can the software save its state?
support_bioc_formats	Does the software handle standard Bioconductor classes and formats?
software_packaged	How the software is available/distributed
bioconductor_pkg	Is the software available on Bioconductor?
deploy_info	Is there sufficient info on how to deploy this tool (in a server-like mode)?
demo_available	Is a demo instance available?
batch_effect_correction	Can the software perform some type of batch correction on the data?
software_license	License (if specified)
software_language	Languages used for the implementation
misc_info	Some additional comments
note: all tools checked in Jan 2020 via awesome_bot
